# Supplementary material for: Ultrasound-guided lateral branch radiofrequency neurotomy for sacroiliac joint pain after lumbosacral spinal fusion surgery
Source: Sci Rep. 2023 Apr 24;13:6670. doi: 10.1038/s41598-023-33960-z (PMC10123584; doi:10.1038/s41598-023-33960-z)
Supplement: Supplementary file 1 — Supplementary Information. [file 41598_2023_33960_MOESM1_ESM.xlsx]

## Sheet: Sheet1
DATA
Patient	Age (years)	Sex (male:0, female:1)	Duration (months)	Number of fused segments (1, 2, 3, > 4 levels)	Bilateral pain (Yes: 1; No: 0)	Fusion L5/S1 (L5:0, S1:1)	NRS				ODI (Minimal:0, Moderate:1, Severe:2, Cripple:3, Bedbound:4)				GPE at 12-month (negative:0, positive:1)
							Baseline	M1	M6	M12	Baseline	M1	M6	M12
HHD	39	0	17	1	0	1	8	5	7	5	3	2	2	2	0
NTBT	40	1	17	1	0	0	7	3	3	3	3	1	1	1	1
OTH	38	1	17	2	0	0	5	3	3	3	1	0	0	0	1
NTP	39	0	17	1	1	0	5	3	3	3	1	0	0	1	1
LTBB	39	0	54	2	1	0	6	3	3	3	1	0	0	0	1
PVK	38	0	18	2	1	0	7	3	3	3	2	1	0	0	1
NVT	67	0	17	3	1	1	8	3	3	4	1	0	0	1	1
NTH	43	1	18	2	0	1	8	3	3	3	2	0	0	0	1
NDT	40	1	18	2	0	1	9	3	3	5	3	1	1	2	0
PNBV	65	1	17	3	1	0	7	4	4	4	2	0	0	1	0
NHG	67	0	18	2	1	0	7	3	3	3	2	0	0	0	1
NTĐ	69	1	17	3	0	1	8	3	7	3	2	0	0	0	1
PTU	42	0	18	2	0	1	8	5	7	5	2	0	0	2	0
TTP	38	1	18	2	0	1	8	4	4	4	3	0	0	1	0
HKT	40	0	6	2	0	1	9	7	7	5	3	0	0	1	1
NTK	42	0	17	2	1	0	8	2	2	3	3	0	0	0	1
ĐTV	40	1	18	2	1	1	9	3	3	3	3	1	1	0	1
NKH	69	0	17	4	0	0	5	1	1	4	1	0	0	1	1
PTUT	70	0	18	3	0	0	7	3	3	3	2	0	0	0	1
NTT	40	1	17	2	1	0	5	1	1	5	1	1	1	1	0
TTU	39	0	18	2	1	0	7	3	3	3	2	0	0	0	1
TTS	75	1	17	4	0	1	8	4	7	4	3	2	2	1	0
MTH	68	0	17	4	0	1	9	4	7	4	3	2	1	2	1
NTK	67	1	17	3	0	0	6	3	3	3	2	0	0	0	1
NTTI	70	0	18	2	0	0	8	2	2	4	3	1	0	0	1
NBT	38	1	18	3	1	1	7	3	2	3	2	1	0	0	1
LNTY	70	0	17	3	1	0	7	3	3	3	2	0	0	0	1
QKL	79	1	17	4	0	1	7	3	3	3	1	0	0	0	1
VTBT	73	0	17	4	0	0	7	3	2	3	1	0	0	0	1
NVH	39	0	18	1	1	0	8	3	3	3	3	2	1	0	1
NTA	40	0	18	3	1	1	8	3	3	3	3	1	1	0	1
LHQ	41	0	17	1	1	0	7	3	3	3	2	0	0	0	1
PTX	39	0	17	1	1	1	8	3	3	4	3	1	1	1	0
TTTH	39	0	17	1	1	0	7	3	3	3	2	0	0	0	1
NNT	38	0	18	1	0	1	8	2	2	3	3	1	1	0	1
TTCT	43	1	17	3	1	0	7	2	2	4	2	0	0	0	1
NTL	40	0	17	1	1	1	8	3	3	4	2	1	0	0	1
NTTH	70	0	18	3	1	1	8	2	2	3	2	0	0	0	1
ĐĐĐ	77	0	17	3	1	1	8	3	3	3	2	1	0	0	1
TTT	40	0	18	1	1	1	8	3	3	4	2	0	1	1	1
NTV	72	0	17	4	1	1	8	3	3	3	2	1	0	0	1
ĐTT	73	0	17	4	1	1	7	3	2	3	1	0	0	0	1
NNT	40	0	17	2	1	1	7	3	3	3	1	0	0	0	1
PTC	65	0	17	4	1	1	6	2	1	3	1	1	1	0	1
NHH	40	0	17	1	1	1	8	3	3	2	2	1	0	0	1
NTTU	41	0	18	1	1	1	6	1	1	4	1	0	0	1	1
							T-Test				T-Test
